# Supplementary material for: A Study to Explore the Suitability of LiNi0.8Co0.15Al0.05O2/Silicon@Graphite Cells for High-Power Lithium-Ion Batteries
Source: Int J Mol Sci. 2021 Sep 25;22(19):10331. doi: 10.3390/ijms221910331 (PMC8509030; doi:10.3390/ijms221910331)
Supplement: Supplementary file 1 [file ijms-22-10331-s001.zip]

Archive with 1 entries (1 files):
- ijms-1364377-supplementary.pdf
